# Supplementary material for: Effects of six-week stroboscopic training program on visuomotor reaction speed in goal-directed movements in young volleyball players: a study focusing on agility performance
Source: BMC Sports Sci Med Rehabil. 2024 Feb 29;16:59. doi: 10.1186/s13102-024-00848-y (PMC10905827; doi:10.1186/s13102-024-00848-y)
Supplement: Supplementary file 1 — Supplementary Material 1 [file 13102_2024_848_MOESM1_ESM.xlsx]

## Sheet: Arkusz1
Pre- and post-test values of agility tests and saccade acceleration
ID	Group	Gender	CODS_pre	CODS_post	RA_pre	RA_post	REAC-INDEX_pre	REAC-INDEX_post	saccade acceleration_pre	saccade acceleration_post
1	Stroboscopic	F	15.46	15.34	20.58	19	5.12	3.66	2647.01	4368.17
2	Stroboscopic	F	14.79	15.49	19.59	19.16	4.8	3.67	5296.48	5299.14
3	Stroboscopic	F	14.67	14.98	18.93	17.78	4.26	2.8	4153.51	5072.96
4	Stroboscopic	F	15.18	15.97	18.75	18.16	3.57	2.19	3786.51	5512.68
5	Stroboscopic	F	14.83	14.86	18.05	17.86	3.22	3	5241.07	4965.78
6	Stroboscopic	F	15.23	14.84	18.32	18.09	3.09	3.25	5082.31	4250.7
7	Stroboscopic	F	15.92	14.08	19.86	17.74	3.94	3.66	4635.77	6150.76
8	Stroboscopic	F	15.35	14.99	20.43	17.15	5.08	2.16	4060.24	5468.89
9	Stroboscopic	F	16.08	16.35	19.54	19.25	3.46	2.9	4630.63	4698.3
10	Stroboscopic	F	15.88	15.05	18.66	18	2.78	2.95	4488.83	5249.45
11	Stroboscopic	F	15.38	15.27	19.22	18.21	3.84	2.94	2683.75	4987.45
12	Stroboscopic	F	15.85	15.57	18.88	18.72	3.03	3.15	4580.59	4613.46
13	Stroboscopic	M	14.01	14.88	18.56	18.29	4.55	3.41	5584.72	4361.45
14	Stroboscopic	M	13.79	13.74	16.35	16.4	2.56	2.66	4923.37	5201.16
15	Stroboscopic	M	13	13.38	17.52	16.51	4.52	3.13	5534.27	5054.88
16	Stroboscopic	M	14.52	13.98	17.18	16.84	2.66	2.86	6211.6	5228.92
17	Stroboscopic	M	13.13	14.56	17.68	18.39	4.55	3.83	5180.32	4839.34
18	Stroboscopic	M	13.98	13.87	17.49	16.93	3.51	3.06	4795.67	5244.13
19	Stroboscopic	M	13.14	13.81	16.98	17.33	3.84	3.52	7051.7	5871.69
20	Stroboscopic	M	14.35	13.93	17.16	16.68	2.81	2.75	5779.68	4192.05
21	Stroboscopic	M	13.99	13.17	16.88	16.68	2.89	3.51	4730.17	4650.68
22	Stroboscopic	M	13.24	13.16	17.06	16.88	3.82	3.72	6701.93	5589.31
23	Stroboscopic	M	13.58	13.7	16.5	16.88	2.92	3.18	4689.64	4887.52
24	Stroboscopic	M	13.82	13.99	17.47	16.79	3.65	2.8	4936.45	5489.98
25	Stroboscopic	M	14.43	14.02	16.95	16.81	2.52	2.79	4576.14	4895.27
26	Non-stroboscopic	F	16.36	15.46	20.4	20.35	4.04	4.89	4385.58	4670.2
27	Non-stroboscopic	F	15.89	15.49	18.74	18.65	2.85	3.16	4233.75	4262.9
28	Non-stroboscopic	F	16.17	16.18	20.01	20.01	3.84	3.83	4470.21	4682.32
29	Non-stroboscopic	F	15.95	15.01	19.27	16.51	3.32	1.5	5038.01	5033.3
30	Non-stroboscopic	F	16.18	14.32	19.05	18.93	2.87	4.61	5107.1	4701.9
31	Non-stroboscopic	F	16.12	15.86	18.99	18.74	2.87	2.88	4580.59	5156.62
32	Non-stroboscopic	F	15.66	15.39	20.39	19.47	4.73	4.08	4497.72	4574.19
33	Non-stroboscopic	F	14.87	14.99	18.18	18.12	3.31	3.13	4660.01	4856.27
34	Non-stroboscopic	F	14.99	13.68	17.8	17.03	2.81	3.35	6033.93	5559.02
35	Non-stroboscopic	F	14.05	14.28	18.1	19.01	4.05	4.73	4506.7	5214.99
36	Non-stroboscopic	F	16.04	15.01	19	19.17	2.96	4.16	5970.29	7357.79
37	Non-stroboscopic	F	15.79	16.44	17.76	18.28	1.97	1.84	4498.94	4600.24
38	Non-stroboscopic	M	13.64	13.23	17.16	17.29	3.52	4.06	5749.83	4460.98
39	Non-stroboscopic	M	14.04	13.97	17.87	17.29	3.83	3.32	6343.64	5754.94
40	Non-stroboscopic	M	13.84	13.86	16.24	16	2.4	2.14	5313.36	5489.27
41	Non-stroboscopic	M	15.82	16.08	20.13	20.14	4.31	4.06	6354.85	4638.95
42	Non-stroboscopic	M	13.88	13.26	17.5	17.7	3.62	4.44	5491.52	5733.38
43	Non-stroboscopic	M	14.5	13.27	17.17	17.04	2.67	3.77	5904.35	5133.98
44	Non-stroboscopic	M	14.81	15.08	18.4	18.88	3.59	3.8	5430.56	4389.44
45	Non-stroboscopic	M	14.39	14.96	18.68	17.92	4.29	2.96	6290.12	5854.12
46	Non-stroboscopic	M	15.28	15.34	19.41	18.15	4.13	2.81	5114.99	5471.35
47	Non-stroboscopic	M	13.84	13.37	18.35	18.32	4.51	4.95	5542.14	4675.31
48	Non-stroboscopic	M	13.74	13.74	18.16	18.02	4.42	4.28	5557.19	4209.24
49	Non-stroboscopic	M	14.65	15.2	18.41	19.04	3.76	3.84	5137.99	4321.27
50	Non-stroboscopic	M	14.8	14.78	20.13	19.79	5.33	5.01	4951.58	4961.21
Legend:	CODS- change-of-direction speed; RA - reactive agility ; REAC-INDEX - difference between the RA test result and the CODS test result
